# Supplementary material for: Recent Developments in Phenotypic and Molecular Diagnostic Methods for Antimicrobial Resistance Detection in Staphylococcus aureus: A Narrative Review
Source: Diagnostics (Basel). 2022 Jan 15;12(1):208. doi: 10.3390/diagnostics12010208 (PMC8774325; doi:10.3390/diagnostics12010208)
Supplement: Supplementary file 1 [file diagnostics-12-00208-s001.zip]

Archive with 1 entries (1 files):
- diagnostics-1556843-supplementary.pdf
